# Supplementary material for: Dietary Mechanism behind the Costs Associated with Resistance to Bacillus thuringiensis in the Cabbage Looper, Trichoplusia ni
Source: PLoS One. 2014 Aug 29;9(8):e105864. doi: 10.1371/journal.pone.0105864 (PMC4149471; doi:10.1371/journal.pone.0105864)
Supplement: Dataset S1 — Data of nutrient intake and development measures. (XLS) [file pone.0105864.s002.xls]

## Sheet: Consumption
Colony	Diet	Day 0 to	Insect	Protein consumed	Carb consumed	Initial larval weight	Sex	Total diet consumed
S	a	1	1	0.0269269	0.00538537	0.0759	f	0.0323122
S	a	1	2	0.0225786	0.00451572	0.0735	f	0.0270943
S	a	1	3	0.0270949	0.00541898	0.0934	f	0.0325139
S	a	1	4	0.0136942	0.00273884	0.0675	m	0.016433
S	a	1	5	0.0216467	0.00432934	0.0772	f	0.0259761
S	a	1	6	0.0214839	0.00429678	0.0731	m	0.0257807
S	a	1	7	0.0171963	0.00343925	0.0646	f	0.0206355
S	a	1	8	0.0219229	0.00438459	0.0673	m	0.0263075
S	a	1	9	0.0259924	0.00519847	0.0761	f	0.0311908
S	a	1	10	0.0226637	0.00453274	0.0631	m	0.0271964
S	a	1	11	0.0240977	0.00481954	0.07	f	0.0289172
S	a	1	13	0.0302594	0.00605189	0.0834	f	0.0363113
S	a	1	14	0.0277303	0.00554607	0.0857	m	0.0332764
S	a	1	15	0.0291597	0.00583194	0.0852	m	0.0349917
S	a	1	16	0.025996	0.00519919	0.0748	f	0.0311952
S	a	1	17	0.0247637	0.00495274	0.0787	f	0.0297164
S	a	1	18	0.0243346	0.00486692	0.0889	f	0.0292015
S	a	1	19	0.0179236	0.00358472	0.0625	f	0.0215083
S	a	1	20	0.0212098	0.00424196	0.0923	m	0.0254517
S	a	2	1	0.0678908	0.0135782	0.0759	f	0.081469
S	a	2	2	0.0457756	0.00915512	0.0735	f	0.0549307
S	a	2	3	0.0697214	0.0139443	0.0934	f	0.0836657
S	a	2	4	0.0361022	0.00722044	0.0675	m	0.0433227
S	a	2	5	0.060493	0.0120986	0.0772	f	0.0725916
S	a	2	6	0.0543476	0.0108695	0.0731	m	0.0652171
S	a	2	7	0.0338308	0.00676617	0.0646	f	0.040597
S	a	2	8	0.0584547	0.0116909	0.0673	m	0.0701457
S	a	2	9	0.0693208	0.0138642	0.0761	f	0.083185
S	a	2	10	0.0591954	0.0118391	0.0631	m	0.0710345
S	a	2	11	0.0432929	0.00865858	0.07	f	0.0519515
S	a	2	13	0.0711397	0.0142279	0.0834	f	0.0853677
S	a	2	14	0.063593	0.0127186	0.0857	m	0.0763116
S	a	2	15	0.0687152	0.013743	0.0852	m	0.0824583
S	a	2	16	0.0617295	0.0123459	0.0748	f	0.0740754
S	a	2	17	0.0636752	0.012735	0.0787	f	0.0764103
S	a	2	18	0.0537433	0.0107487	0.0889	f	0.0644919
S	a	2	19	0.0397465	0.0079493	0.0625	f	0.0476958
S	a	2	20	0.0564472	0.0112894	0.0923	m	0.0677367
S	a	pupation	1	0.110803	0.0221607	0.0759	f	0.132964
S	a	pupation	2	0.0614991	0.0122998	0.0735	f	0.0737989
S	a	pupation	3	0.0912631	0.0182526	0.0934	f	0.109516
S	a	pupation	4	0.069209	0.0138418	0.0675	m	0.0830508
S	a	pupation	5	0.0873489	0.0174698	0.0772	f	0.104819
S	a	pupation	6	0.0881804	0.0176361	0.0731	m	0.105816
S	a	pupation	7	0.063894	0.0127788	0.0646	f	0.0766728
S	a	pupation	8	0.0850501	0.01701	0.0673	m	0.10206
S	a	pupation	9	0.0935928	0.0187186	0.0761	f	0.112311
S	a	pupation	10	0.0897588	0.0179518	0.0631	m	0.107711
S	a	pupation	11	0.0622483	0.0124497	0.07	f	0.0746979
S	a	pupation	13	0.0940057	0.0188012	0.0834	f	0.112807
S	a	pupation	14	0.0938108	0.0187622	0.0857	m	0.112573
S	a	pupation	15	0.0989025	0.0197805	0.0852	m	0.118683
S	a	pupation	16	0.0881822	0.0176364	0.0748	f	0.105819
S	a	pupation	17	0.0902828	0.0180566	0.0787	f	0.108339
S	a	pupation	18	0.0738398	0.014768	0.0889	f	0.0886077
S	a	pupation	19	0.0610458	0.0122092	0.0625	f	0.073255
S	a	pupation	20	0.0826534	0.0165307	0.0923	m	0.0991841
S	b	1	1	0.029116	0.014558	0.0913	m	0.043674
S	b	1	2	0.0239014	0.0119507	0.0643	m	0.035852
S	b	1	3	0.0248145	0.0124072	0.0913	f	0.0372217
S	b	1	4	0.0211427	0.0105713	0.0637	f	0.031714
S	b	1	5	0.0280541	0.014027	0.0903	f	0.0420811
S	b	1	6	0.0250795	0.0125397	0.0738	m	0.0376192
S	b	1	7	0.0254119	0.0127059	0.0781	m	0.0381178
S	b	1	8	0.0277616	0.0138808	0.0814	m	0.0416424
S	b	1	9	0.0247672	0.0123836	0.0779	f	0.0371508
S	b	1	10	0.0251483	0.0125741	0.0822	f	0.0377224
S	b	1	11	0.0212347	0.0106174	0.0754	f	0.0318521
S	b	1	12	0.018864	0.00943198	0.0861	m	0.028296
S	b	1	13	0.0257005	0.0128503	0.0808	f	0.0385508
S	b	1	14	0.0237849	0.0118924	0.0665	m	0.0356773
S	b	1	15	0.0211186	0.0105593	0.0662	m	0.0316779
S	b	1	16	0.0143827	0.00719133	0.0861	f	0.021574
S	b	1	17	0.0278403	0.0139201	0.0859	m	0.0417604
S	b	1	18	0.0249517	0.0124759	0.0853	f	0.0374276
S	b	1	19	0.0246605	0.0123303	0.0721	f	0.0369908
S	b	1	20	0.021273	0.0106365	0.0573	m	0.0319095
S	b	2	1	0.0573354	0.0286677	0.0913	m	0.0860032
S	b	2	2	0.0566645	0.0283322	0.0643	m	0.0849967
S	b	2	3	0.0594444	0.0297222	0.0913	f	0.0891666
S	b	2	4	0.0437043	0.0218522	0.0637	f	0.0655565
S	b	2	5	0.0650676	0.0325338	0.0903	f	0.0976015
S	b	2	6	0.0589136	0.0294568	0.0738	m	0.0883704
S	b	2	7	0.0541942	0.0270971	0.0781	m	0.0812914
S	b	2	8	0.0577378	0.0288689	0.0814	m	0.0866067
S	b	2	9	0.0587309	0.0293654	0.0779	f	0.0880963
S	b	2	10	0.0573998	0.0286999	0.0822	f	0.0860997
S	b	2	11	0.0507963	0.0253981	0.0754	f	0.0761944
S	b	2	12	0.0440825	0.0220412	0.0861	m	0.0661237
S	b	2	13	0.0572347	0.0286174	0.0808	f	0.0858521
S	b	2	14	0.0585378	0.0292689	0.0665	m	0.0878067
S	b	2	15	0.0490984	0.0245492	0.0662	m	0.0736476
S	b	2	16	0.0441312	0.0220656	0.0861	f	0.0661968
S	b	2	17	0.056429	0.0282145	0.0859	m	0.0846435
S	b	2	18	0.060066	0.030033	0.0853	f	0.0900991
S	b	2	19	0.0541456	0.0270728	0.0721	f	0.0812183
S	b	2	20	0.048372	0.024186	0.0573	m	0.072558
S	b	pupation	1	0.0734114	0.0367057	0.0913	m	0.110117
S	b	pupation	2	0.0794967	0.0397484	0.0643	m	0.119245
S	b	pupation	3	0.0747986	0.0373993	0.0913	f	0.112198
S	b	pupation	4	0.0628038	0.0314019	0.0637	f	0.0942057
S	b	pupation	5	0.0650676	0.0325338	0.0903	f	0.0976015
S	b	pupation	6	0.078524	0.039262	0.0738	m	0.117786
S	b	pupation	7	0.0734187	0.0367094	0.0781	m	0.110128
S	b	pupation	8	0.0800634	0.0400317	0.0814	m	0.120095
S	b	pupation	9	0.075667	0.0378335	0.0779	f	0.1135
S	b	pupation	10	0.069534	0.034767	0.0822	f	0.104301
S	b	pupation	11	0.0693574	0.0346787	0.0754	f	0.104036
S	b	pupation	12	0.0652617	0.0326309	0.0861	m	0.0978926
S	b	pupation	13	0.0739877	0.0369939	0.0808	f	0.110982
S	b	pupation	14	0.0846286	0.0423143	0.0665	m	0.126943
S	b	pupation	15	0.0723789	0.0361894	0.0662	m	0.108568
S	b	pupation	16	0.066894	0.033447	0.0861	f	0.100341
S	b	pupation	17	0.073841	0.0369205	0.0859	m	0.110761
S	b	pupation	18	0.0758142	0.0379071	0.0853	f	0.113721
S	b	pupation	19	0.0760032	0.0380016	0.0721	f	0.114005
S	b	pupation	20	0.0702431	0.0351215	0.0573	m	0.105365
S	c	1	1	0.0255994	0.0255994	0.0928	m	0.0511987
S	c	1	2	0.0192619	0.0192619	0.0674	m	0.0385237
S	c	1	3	0.0261731	0.0261731	0.0957	m	0.0523463
S	c	1	4	0.0221025	0.0221025	0.0688	m	0.044205
S	c	1	5	0.0189619	0.0189619	0.0652	f	0.0379238
S	c	1	6	0.0193031	0.0193031	0.0672	m	0.0386062
S	c	1	7	0.0144712	0.0144712	0.0588	m	0.0289425
S	c	1	8	0.0222712	0.0222712	0.0775	f	0.0445425
S	c	1	9	0.0235987	0.0235987	0.0888	f	0.0471975
S	c	1	10	0.0144131	0.0144131	0.0591	m	0.0288263
S	c	1	11	0.0202181	0.0202181	0.0694	m	0.0404362
S	c	1	12	0.02148	0.02148	0.0741	f	0.04296
S	c	1	14	0.0244838	0.0244838	0.0792	m	0.0489675
S	c	1	15	0.0201769	0.0201769	0.0728	f	0.0403537
S	c	1	16	0.0238612	0.0238612	0.0875	f	0.0477225
S	c	1	17	0.0237713	0.0237713	0.0935	m	0.0475425
S	c	1	18	0.0204038	0.0204038	0.0705	f	0.0408075
S	c	1	19	0.0192056	0.0192056	0.0611	f	0.0384113
S	c	1	20	0.0233119	0.0233119	0.0859	m	0.0466237
S	c	2	1	0.0551295	0.0551295	0.0928	m	0.110259
S	c	2	2	0.0462508	0.0462508	0.0674	m	0.0925015
S	c	2	3	0.0549569	0.0549569	0.0957	m	0.109914
S	c	2	4	0.048729	0.048729	0.0688	m	0.0974581
S	c	2	5	0.0449526	0.0449526	0.0652	f	0.0899053
S	c	2	6	0.0462806	0.0462806	0.0672	m	0.0925613
S	c	2	7	0.0331259	0.0331259	0.0588	m	0.0662518
S	c	2	8	0.052231	0.052231	0.0775	f	0.104462
S	c	2	9	0.0513418	0.0513418	0.0888	f	0.102684
S	c	2	10	0.0330905	0.0330905	0.0591	m	0.066181
S	c	2	11	0.0451509	0.0451509	0.0694	m	0.0903019
S	c	2	12	0.0474181	0.0474181	0.0741	f	0.0948362
S	c	2	14	0.0555875	0.0555875	0.0792	m	0.111175
S	c	2	15	0.035765	0.035765	0.0728	f	0.07153
S	c	2	16	0.0562203	0.0562203	0.0875	f	0.112441
S	c	2	17	0.0500783	0.0500783	0.0935	m	0.100157
S	c	2	18	0.0478532	0.0478532	0.0705	f	0.0957065
S	c	2	19	0.0467386	0.0467386	0.0611	f	0.0934773
S	c	2	20	0.0515358	0.0515358	0.0859	m	0.103072
S	c	pupation	1	0.0741127	0.0741127	0.0928	m	0.148225
S	c	pupation	2	0.066083	0.066083	0.0674	m	0.132166
S	c	pupation	3	0.0549569	0.0549569	0.0957	m	0.109914
S	c	pupation	4	0.0685204	0.0685204	0.0688	m	0.137041
S	c	pupation	5	0.0638967	0.0638967	0.0652	f	0.127793
S	c	pupation	6	0.0661462	0.0661462	0.0672	m	0.132292
S	c	pupation	7	0.0556144	0.0556144	0.0588	m	0.111229
S	c	pupation	8	0.052231	0.052231	0.0775	f	0.104462
S	c	pupation	9	0.0646426	0.0646426	0.0888	f	0.129285
S	c	pupation	10	0.0555456	0.0555456	0.0591	m	0.111091
S	c	pupation	11	0.0639739	0.0639739	0.0694	m	0.127948
S	c	pupation	12	0.0627706	0.0627706	0.0741	f	0.125541
S	c	pupation	14	0.0691392	0.0691392	0.0792	m	0.138278
S	c	pupation	15	0.0461595	0.0461595	0.0728	f	0.092319
S	c	pupation	16	0.0700963	0.0700963	0.0875	f	0.140193
S	c	pupation	17	0.0624165	0.0624165	0.0935	m	0.124833
S	c	pupation	18	0.0659795	0.0659795	0.0705	f	0.131959
S	c	pupation	19	0.0637496	0.0637496	0.0611	f	0.127499
S	c	pupation	20	0.0515358	0.0515358	0.0859	m	0.103072
S	d	1	1	0.014069	0.0281381	0.0659	f	0.0422071
S	d	1	2	0.0192622	0.0385244	0.078	m	0.0577867
S	d	1	3	0.0175966	0.0351932	0.0642	m	0.0527899
S	d	1	4	0.0180537	0.0361074	0.0658	f	0.0541611
S	d	1	5	0.0206084	0.0412168	0.0782	f	0.0618252
S	d	1	6	0.0172424	0.0344849	0.0563	f	0.0517273
S	d	1	7	0.0181216	0.0362432	0.0811	f	0.0543648
S	d	1	8	0.0197393	0.0394786	0.0763	f	0.0592179
S	d	1	9	0.017467	0.0349339	0.0671	f	0.0524009
S	d	1	10	0.0160116	0.0320232	0.0669	m	0.0480348
S	d	1	11	0.0200271	0.0400543	0.0913	f	0.0600814
S	d	1	12	0.0169905	0.033981	0.0739	f	0.0509715
S	d	1	13	0.0187826	0.0375652	0.0863	f	0.0563478
S	d	1	14	0.0216346	0.0432693	0.088	m	0.0649039
S	d	1	16	0.021127	0.042254	0.0934	m	0.063381
S	d	1	17	0.0145017	0.0290035	0.0541	f	0.0435052
S	d	1	18	0.021962	0.0439239	0.0992	m	0.0658859
S	d	1	19	0.0158885	0.0317771	0.0586	f	0.0476656
S	d	1	20	0.0147236	0.0294471	0.0581	f	0.0441707
S	d	2	1	0.036325	0.0726501	0.0659	f	0.108975
S	d	2	2	0.0401595	0.0803191	0.078	m	0.120479
S	d	2	3	0.0370365	0.074073	0.0642	m	0.11111
S	d	2	4	0.0391071	0.0782142	0.0658	f	0.117321
S	d	2	5	0.0412082	0.0824165	0.0782	f	0.123625
S	d	2	6	0.0325831	0.0651662	0.0563	f	0.0977493
S	d	2	7	0.0360694	0.0721388	0.0811	f	0.108208
S	d	2	8	0.0414154	0.0828308	0.0763	f	0.124246
S	d	2	9	0.0383442	0.0766885	0.0671	f	0.115033
S	d	2	10	0.0382955	0.076591	0.0669	m	0.114886
S	d	2	11	0.0395632	0.0791264	0.0913	f	0.11869
S	d	2	12	0.0404761	0.0809523	0.0739	f	0.121428
S	d	2	13	0.0412645	0.0825289	0.0863	f	0.123793
S	d	2	14	0.0428422	0.0856845	0.088	m	0.128527
S	d	2	16	0.0439424	0.0878848	0.0934	m	0.131827
S	d	2	17	0.0338002	0.0676004	0.0541	f	0.101401
S	d	2	18	0.042065	0.08413	0.0992	m	0.126195
S	d	2	19	0.0317296	0.0634593	0.0586	f	0.0951889
S	d	2	20	0.032557	0.0651139	0.0581	f	0.0976709
S	d	pupation	1	0.0566061	0.113212	0.0659	f	0.169818
S	d	pupation	2	0.0564524	0.112905	0.078	m	0.169357
S	d	pupation	3	0.0563487	0.112697	0.0642	m	0.169046
S	d	pupation	4	0.0563973	0.112795	0.0658	f	0.169192
S	d	pupation	5	0.0576697	0.115339	0.0782	f	0.173009
S	d	pupation	6	0.0479231	0.0958463	0.0563	f	0.143769
S	d	pupation	7	0.0458396	0.0916791	0.0811	f	0.137519
S	d	pupation	8	0.0557994	0.111599	0.0763	f	0.167398
S	d	pupation	9	0.0541076	0.108215	0.0671	f	0.162323
S	d	pupation	10	0.0535875	0.107175	0.0669	m	0.160763
S	d	pupation	11	0.0512245	0.102449	0.0913	f	0.153673
S	d	pupation	12	0.0534465	0.106893	0.0739	f	0.16034
S	d	pupation	13	0.0537736	0.107547	0.0863	f	0.161321
S	d	pupation	14	0.0537583	0.107517	0.088	m	0.161275
S	d	pupation	16	0.0544735	0.108947	0.0934	m	0.163421
S	d	pupation	17	0.048372	0.096744	0.0541	f	0.145116
S	d	pupation	18	0.0506395	0.101279	0.0992	m	0.151918
S	d	pupation	19	0.0494358	0.0988715	0.0586	f	0.148307
S	d	pupation	20	0.0468408	0.0936815	0.0581	f	0.140522
S	e	1	1	0.0125174	0.062587	0.1055	f	0.0751043
S	e	1	2	0.00892145	0.0446072	0.0656	m	0.0535287
S	e	1	3	0.0126277	0.0631383	0.1003	f	0.075766
S	e	1	4	0.0124929	0.0624643	0.1043	m	0.0749572
S	e	1	5	0.00801959	0.0400979	0.0591	f	0.0481175
S	e	1	6	0.0089504	0.044752	0.0544	f	0.0537024
S	e	1	7	0.00873989	0.0436994	0.0599	f	0.0524393
S	e	1	8	0.0132107	0.0660536	0.0996	m	0.0792643
S	e	1	9	0.0108683	0.0543415	0.1105	f	0.0652098
S	e	1	12	0.0115325	0.0576623	0.1063	m	0.0691947
S	e	1	13	0.0126449	0.0632245	0.1019	f	0.0758694
S	e	1	14	0.00741103	0.0370551	0.0676	f	0.0444662
S	e	1	15	0.0116273	0.0581363	0.0694	f	0.0697635
S	e	1	16	0.011819	0.0590948	0.089	m	0.0709137
S	e	1	17	0.00601555	0.0300777	0.0908	m	0.0360933
S	e	1	18	0.00909287	0.0454644	0.0933	m	0.0545572
S	e	1	19	0.00862654	0.0431327	0.1087	m	0.0517592
S	e	1	20	0.00884082	0.0442041	0.0607	f	0.0530449
S	e	2	1	0.0271396	0.135698	0.1055	f	0.162838
S	e	2	2	0.0221818	0.110909	0.0656	m	0.133091
S	e	2	3	0.0267006	0.133503	0.1003	f	0.160203
S	e	2	4	0.0261465	0.130732	0.1043	m	0.156879
S	e	2	5	0.0195354	0.0976771	0.0591	f	0.117212
S	e	2	6	0.0204248	0.102124	0.0544	f	0.122549
S	e	2	7	0.0187584	0.0937918	0.0599	f	0.11255
S	e	2	8	0.0275975	0.137987	0.0996	m	0.165585
S	e	2	9	0.0223382	0.111691	0.1105	f	0.134029
S	e	2	12	0.0209761	0.10488	0.1063	m	0.125856
S	e	2	13	0.0266148	0.133074	0.1019	f	0.159689
S	e	2	14	0.0181355	0.0906776	0.0676	f	0.108813
S	e	2	15	0.0251776	0.125888	0.0694	f	0.151065
S	e	2	16	0.021495	0.107475	0.089	m	0.12897
S	e	2	17	0.0126368	0.0631838	0.0908	m	0.0758205
S	e	2	18	0.0217872	0.108936	0.0933	m	0.130723
S	e	2	19	0.0133391	0.0666954	0.1087	m	0.0800344
S	e	2	20	0.0210864	0.105432	0.0607	f	0.126518
S	e	pupation	1	0.037019	0.185095	0.1055	f	0.222114
S	e	pupation	2	0.0390319	0.19516	0.0656	m	0.234191
S	e	pupation	3	0.0378749	0.189375	0.1003	f	0.22725
S	e	pupation	4	0.0360748	0.180374	0.1043	m	0.216449
S	e	pupation	5	0.0378548	0.189274	0.0591	f	0.227129
S	e	pupation	6	0.0389674	0.194837	0.0544	f	0.233804
S	e	pupation	7	0.0296011	0.148005	0.0599	f	0.177606
S	e	pupation	8	0.0394604	0.197302	0.0996	m	0.236762
S	e	pupation	9	0.030056	0.15028	0.1105	f	0.180336
S	e	pupation	12	0.0301007	0.150503	0.1063	m	0.180604
S	e	pupation	13	0.0319479	0.15974	0.1019	f	0.191688
S	e	pupation	14	0.0251963	0.125982	0.0676	f	0.151178
S	e	pupation	15	0.0360325	0.180163	0.0694	f	0.216195
S	e	pupation	16	0.0339697	0.169849	0.089	m	0.203818
S	e	pupation	17	0.0250131	0.125065	0.0908	m	0.150078
S	e	pupation	18	0.0315587	0.157794	0.0933	m	0.189352
S	e	pupation	19	0.0198093	0.0990464	0.1087	m	0.118856
S	e	pupation	20	0.0330222	0.165111	0.0607	f	0.198133
RU	a	1	1	0.0240218	0.00480437	0.0867	m	0.0288262
RU	a	1	2	0.0250909	0.00501819	0.076	f	0.0301091
RU	a	1	3	0.0202201	0.00404401	0.0676	f	0.0242641
RU	a	1	4	0.0230988	0.00461976	0.0799	f	0.0277186
RU	a	1	5	0.0176566	0.00353132	0.0537	f	0.0211879
RU	a	1	6	0.0239044	0.00478088	0.0785	f	0.0286853
RU	a	1	7	0.0314928	0.00629855	0.0962	f	0.0377913
RU	a	1	8	0.0246318	0.00492636	0.0824	f	0.0295582
RU	a	1	9	0.0191516	0.00383032	0.0655	f	0.0229819
RU	a	1	10	0.0261605	0.0052321	0.0933	f	0.0313926
RU	a	1	11	0.0151214	0.00302429	0.0636	f	0.0181457
RU	a	1	12	0.01667	0.003334	0.0619	f	0.020004
RU	a	1	13	0.0234537	0.00469075	0.0874	f	0.0281445
RU	a	1	14	0.0147041	0.00294082	0.0579	f	0.0176449
RU	a	1	15	0.0202222	0.00404444	0.0814	m	0.0242667
RU	a	1	16	0.0162467	0.00324933	0.075	m	0.019496
RU	a	1	17	0.0248275	0.0049655	0.0854	f	0.029793
RU	a	1	18	0.0232665	0.0046533	0.0883	m	0.0279198
RU	a	1	19	0.0214686	0.00429372	0.085	m	0.0257623
RU	a	1	20	0.0224637	0.00449274	0.08	m	0.0269564
RU	a	2	1	0.0571849	0.011437	0.0867	m	0.0686219
RU	a	2	2	0.0557892	0.0111578	0.076	f	0.066947
RU	a	2	3	0.0530679	0.0106136	0.0676	f	0.0636815
RU	a	2	4	0.0525576	0.0105115	0.0799	f	0.0630691
RU	a	2	5	0.0468498	0.00936996	0.0537	f	0.0562197
RU	a	2	6	0.0571356	0.0114271	0.0785	f	0.0685627
RU	a	2	7	0.0735583	0.0147117	0.0962	f	0.0882699
RU	a	2	8	0.0584665	0.0116933	0.0824	f	0.0701598
RU	a	2	9	0.0511743	0.0102349	0.0655	f	0.0614091
RU	a	2	10	0.0557338	0.0111468	0.0933	f	0.0668806
RU	a	2	11	0.0474504	0.00949009	0.0636	f	0.0569405
RU	a	2	12	0.0506912	0.0101382	0.0619	f	0.0608295
RU	a	2	13	0.0672988	0.0134598	0.0874	f	0.0807585
RU	a	2	14	0.0501696	0.0100339	0.0579	f	0.0602035
RU	a	2	15	0.0612318	0.0122464	0.0814	m	0.0734782
RU	a	2	16	0.0564983	0.0112997	0.075	m	0.067798
RU	a	2	17	0.0655315	0.0131063	0.0854	f	0.0786378
RU	a	2	18	0.0677958	0.0135592	0.0883	m	0.0813549
RU	a	2	19	0.0614253	0.0122851	0.085	m	0.0737103
RU	a	2	20	0.0635565	0.0127113	0.08	m	0.0762678
RU	a	pupation	1	0.0735042	0.0147008	0.0867	m	0.088205
RU	a	pupation	2	0.0743802	0.014876	0.076	f	0.0892563
RU	a	pupation	3	0.0767289	0.0153458	0.0676	f	0.0920747
RU	a	pupation	4	0.0760554	0.0152111	0.0799	f	0.0912665
RU	a	pupation	5	0.0686479	0.0137296	0.0537	f	0.0823774
RU	a	pupation	6	0.0760563	0.0152113	0.0785	f	0.0912675
RU	a	pupation	7	0.0962319	0.0192464	0.0962	f	0.115478
RU	a	pupation	8	0.0858323	0.0171665	0.0824	f	0.102999
RU	a	pupation	9	0.077106	0.0154212	0.0655	f	0.0925272
RU	a	pupation	10	0.0557338	0.0111468	0.0933	f	0.0668806
RU	a	pupation	11	0.075035	0.015007	0.0636	f	0.090042
RU	a	pupation	12	0.079127	0.0158254	0.0619	f	0.0949524
RU	a	pupation	13	0.0905124	0.0181025	0.0874	f	0.108615
RU	a	pupation	14	0.0763961	0.0152792	0.0579	f	0.0916753
RU	a	pupation	15	0.0924901	0.018498	0.0814	m	0.110988
RU	a	pupation	16	0.085017	0.0170034	0.075	m	0.10202
RU	a	pupation	17	0.0872539	0.0174508	0.0854	f	0.104705
RU	a	pupation	18	0.0964329	0.0192866	0.0883	m	0.115719
RU	a	pupation	19	0.0931124	0.0186225	0.085	m	0.111735
RU	a	pupation	20	0.0895399	0.017908	0.08	m	0.107448
RU	b	1	1	0.0123732	0.00618659	0.0686	f	0.0185598
RU	b	1	2	0.0163968	0.00819842	0.0811	f	0.0245952
RU	b	1	3	0.0143215	0.00716077	0.064	f	0.0214823
RU	b	1	4	0.0180235	0.00901177	0.0713	f	0.0270353
RU	b	1	5	0.0259594	0.0129797	0.1029	f	0.0389391
RU	b	1	6	0.014374	0.007187	0.0725	f	0.021561
RU	b	1	7	0.018845	0.00942252	0.0775	m	0.0282676
RU	b	1	8	0.0158785	0.00793927	0.0656	m	0.0238178
RU	b	1	9	0.0220544	0.0110272	0.0883	m	0.0330817
RU	b	1	10	0.0175624	0.0087812	0.085	f	0.0263436
RU	b	1	11	0.021716	0.010858	0.0868	f	0.032574
RU	b	1	12	0.0201146	0.0100573	0.0781	m	0.030172
RU	b	1	13	0.0190893	0.00954465	0.07	f	0.0286339
RU	b	1	14	0.0158992	0.00794958	0.0677	m	0.0238487
RU	b	1	15	0.0189924	0.00949621	0.0686	m	0.0284886
RU	b	1	16	0.0154856	0.00774278	0.0753	m	0.0232283
RU	b	1	17	0.0210818	0.0105409	0.0886	f	0.0316227
RU	b	1	18	0.0239439	0.0119719	0.1004	m	0.0359158
RU	b	1	19	0.0161286	0.0080643	0.0676	f	0.0241929
RU	b	1	20	0.018021	0.00901051	0.0773	m	0.0270315
RU	b	2	1	0.0362837	0.0181419	0.0686	f	0.0544256
RU	b	2	2	0.0423042	0.0211521	0.0811	f	0.0634563
RU	b	2	3	0.0407014	0.0203507	0.064	f	0.0610522
RU	b	2	4	0.0435096	0.0217548	0.0713	f	0.0652644
RU	b	2	5	0.0537064	0.0268532	0.1029	f	0.0805596
RU	b	2	6	0.0353943	0.0176971	0.0725	f	0.0530914
RU	b	2	7	0.0436032	0.0218016	0.0775	m	0.0654049
RU	b	2	8	0.0443715	0.0221857	0.0656	m	0.0665572
RU	b	2	9	0.0502531	0.0251265	0.0883	m	0.0753796
RU	b	2	10	0.0413994	0.0206997	0.085	f	0.0620991
RU	b	2	11	0.0509505	0.0254752	0.0868	f	0.0764257
RU	b	2	12	0.0473811	0.0236906	0.0781	m	0.0710717
RU	b	2	13	0.0493327	0.0246664	0.07	f	0.0739991
RU	b	2	14	0.0475721	0.023786	0.0677	m	0.0713581
RU	b	2	15	0.0540816	0.0270408	0.0686	m	0.0811224
RU	b	2	16	0.0491231	0.0245616	0.0753	m	0.0736847
RU	b	2	17	0.0544225	0.0272113	0.0886	f	0.0816338
RU	b	2	18	0.0562323	0.0281161	0.1004	m	0.0843484
RU	b	2	19	0.0480967	0.0240484	0.0676	f	0.0721451
RU	b	2	20	0.0531214	0.0265607	0.0773	m	0.0796822
RU	b	pupation	1	0.0563211	0.0281606	0.0686	f	0.0844817
RU	b	pupation	2	0.0610899	0.0305449	0.0811	f	0.0916348
RU	b	pupation	3	0.0703002	0.0351501	0.064	f	0.10545
RU	b	pupation	4	0.0619286	0.0309643	0.0713	f	0.0928929
RU	b	pupation	5	0.0537064	0.0268532	0.1029	f	0.0805596
RU	b	pupation	6	0.0529854	0.0264927	0.0725	f	0.0794781
RU	b	pupation	7	0.064506	0.032253	0.0775	m	0.0967591
RU	b	pupation	8	0.069259	0.0346295	0.0656	m	0.103888
RU	b	pupation	9	0.0647965	0.0323983	0.0883	m	0.0971948
RU	b	pupation	10	0.0621864	0.0310932	0.085	f	0.0932796
RU	b	pupation	11	0.0650698	0.0325349	0.0868	f	0.0976047
RU	b	pupation	12	0.0683679	0.034184	0.0781	m	0.102552
RU	b	pupation	13	0.0671367	0.0335684	0.07	f	0.100705
RU	b	pupation	14	0.0697484	0.0348742	0.0677	m	0.104623
RU	b	pupation	15	0.0799435	0.0399718	0.0686	m	0.119915
RU	b	pupation	16	0.0634977	0.0317489	0.0753	m	0.0952466
RU	b	pupation	17	0.0544225	0.0272113	0.0886	f	0.0816338
RU	b	pupation	18	0.0562323	0.0281161	0.1004	m	0.0843484
RU	b	pupation	19	0.0698774	0.0349387	0.0676	f	0.104816
RU	b	pupation	20	0.0713786	0.0356893	0.0773	m	0.107068
RU	c	1	1	0.0150188	0.0150188	0.0643	f	0.0300375
RU	c	1	2	0.019665	0.019665	0.0951	f	0.03933
RU	c	1	3	0.0155081	0.0155081	0.0832	f	0.0310163
RU	c	1	4	0.0135975	0.0135975	0.0638	f	0.027195
RU	c	1	5	0.0158756	0.0158756	0.0666	f	0.0317513
RU	c	1	6	0.0151519	0.0151519	0.0701	f	0.0303038
RU	c	1	7	0.01404	0.01404	0.066	f	0.02808
RU	c	1	8	0.0096975	0.0096975	0.052	f	0.019395
RU	c	1	9	0.0152212	0.0152212	0.0671	f	0.0304425
RU	c	1	10	0.0123356	0.0123356	0.0629	f	0.0246712
RU	c	1	11	0.015555	0.015555	0.0825	m	0.03111
RU	c	1	12	0.0138412	0.0138412	0.075	m	0.0276825
RU	c	1	13	0.0189731	0.0189731	0.0979	m	0.0379463
RU	c	1	14	0.015135	0.015135	0.0639	f	0.03027
RU	c	1	15	0.0153085	0.0153085	0.0818	f	0.030617
RU	c	1	16	0.0146444	0.0146444	0.0777	m	0.0292889
RU	c	1	17	0.0157965	0.0157965	0.066	m	0.031593
RU	c	1	18	0.0157633	0.0157633	0.0797	m	0.0315265
RU	c	1	19	0.0161103	0.0161103	0.0814	m	0.0322206
RU	c	1	20	0.0138798	0.0138798	0.0663	f	0.0277596
RU	c	2	1	0.0388253	0.0388253	0.0643	f	0.0776507
RU	c	2	2	0.0459819	0.0459819	0.0951	f	0.0919639
RU	c	2	3	0.0396666	0.0396666	0.0832	f	0.0793332
RU	c	2	4	0.0349808	0.0349808	0.0638	f	0.0699615
RU	c	2	5	0.0380866	0.0380866	0.0666	f	0.0761731
RU	c	2	6	0.0365447	0.0365447	0.0701	f	0.0730893
RU	c	2	7	0.0336159	0.0336159	0.066	f	0.0672317
RU	c	2	8	0.0274255	0.0274255	0.052	f	0.054851
RU	c	2	9	0.0370033	0.0370033	0.0671	f	0.0740066
RU	c	2	10	0.0336895	0.0336895	0.0629	f	0.067379
RU	c	2	11	0.0406565	0.0406565	0.0825	m	0.081313
RU	c	2	12	0.0370163	0.0370163	0.075	m	0.0740325
RU	c	2	13	0.0416292	0.0416292	0.0979	m	0.0832585
RU	c	2	14	0.0369016	0.0369016	0.0639	f	0.0738031
RU	c	2	15	0.0430559	0.0430559	0.0818	f	0.0861118
RU	c	2	16	0.0425868	0.0425868	0.0777	m	0.0851737
RU	c	2	17	0.0430266	0.0430266	0.066	m	0.0860533
RU	c	2	18	0.0448002	0.0448002	0.0797	m	0.0896004
RU	c	2	19	0.0447424	0.0447424	0.0814	m	0.0894848
RU	c	2	20	0.0411887	0.0411887	0.0663	f	0.0823773
RU	c	pupation	1	0.0522848	0.0522848	0.0643	f	0.10457
RU	c	pupation	2	0.0604856	0.0604856	0.0951	f	0.120971
RU	c	pupation	3	0.0526263	0.0526263	0.0832	f	0.105253
RU	c	pupation	4	0.0514526	0.0514526	0.0638	f	0.102905
RU	c	pupation	5	0.0479317	0.0479317	0.0666	f	0.0958634
RU	c	pupation	6	0.0496572	0.0496572	0.0701	f	0.0993144
RU	c	pupation	7	0.0489293	0.0489293	0.066	f	0.0978585
RU	c	pupation	8	0.0431004	0.0431004	0.052	f	0.0862009
RU	c	pupation	9	0.0509112	0.0509112	0.0671	f	0.101822
RU	c	pupation	10	0.0483693	0.0483693	0.0629	f	0.0967385
RU	c	pupation	11	0.0533691	0.0533691	0.0825	m	0.106738
RU	c	pupation	12	0.0512628	0.0512628	0.075	m	0.102526
RU	c	pupation	13	0.0536556	0.0536556	0.0979	m	0.107311
RU	c	pupation	14	0.0484436	0.0484436	0.0639	f	0.0968872
RU	c	pupation	15	0.0430559	0.0430559	0.0818	f	0.0861118
RU	c	pupation	16	0.0581671	0.0581671	0.0777	m	0.116334
RU	c	pupation	17	0.0585355	0.0585355	0.066	m	0.117071
RU	c	pupation	18	0.0615444	0.0615444	0.0797	m	0.123089
RU	c	pupation	19	0.0602833	0.0602833	0.0814	m	0.120567
RU	c	pupation	20	0.0597335	0.0597335	0.0663	f	0.119467
RU	d	1	1	0.0122887	0.0245774	0.0918	f	0.0368661
RU	d	1	2	0.0125391	0.0250781	0.0765	m	0.0376172
RU	d	1	3	0.0113053	0.0226106	0.0639	f	0.0339159
RU	d	1	4	0.0126255	0.025251	0.0645	f	0.0378766
RU	d	1	5	0.0098721	0.0197442	0.0644	f	0.0296163
RU	d	1	6	0.0131194	0.0262387	0.065	m	0.0393581
RU	d	1	7	0.0098453	0.0196906	0.0671	f	0.0295359
RU	d	1	8	0.0114807	0.0229614	0.0652	f	0.0344421
RU	d	1	9	0.00955657	0.0191131	0.0648	m	0.0286697
RU	d	1	10	0.00840819	0.0168164	0.0775	f	0.0252246
RU	d	1	11	0.015412	0.0308241	0.0821	f	0.0462361
RU	d	1	12	0.0081438	0.0162876	0.056	m	0.0244314
RU	d	1	13	0.0127069	0.0254139	0.087	f	0.0381208
RU	d	1	14	0.0136186	0.0272372	0.0813	m	0.0408558
RU	d	1	15	0.0133846	0.0267693	0.0782	f	0.0401539
RU	d	1	16	0.0134773	0.0269546	0.0758	f	0.0404319
RU	d	1	17	0.0151286	0.0302573	0.0773	m	0.0453859
RU	d	1	18	0.0121946	0.0243891	0.0838	f	0.0365837
RU	d	1	19	0.0148979	0.0297958	0.0722	f	0.0446938
RU	d	1	20	0.014179	0.028358	0.0764	m	0.042537
RU	d	2	1	0.0260047	0.0520094	0.0918	f	0.0780141
RU	d	2	2	0.0281783	0.0563566	0.0765	m	0.0845349
RU	d	2	3	0.0288771	0.0577542	0.0639	f	0.0866312
RU	d	2	4	0.0319601	0.0639203	0.0645	f	0.0958804
RU	d	2	5	0.0237668	0.0475336	0.0644	f	0.0713004
RU	d	2	6	0.0314859	0.0629717	0.065	m	0.0944576
RU	d	2	7	0.0247764	0.0495528	0.0671	f	0.0743292
RU	d	2	8	0.0305677	0.0611354	0.0652	f	0.0917031
RU	d	2	9	0.0219952	0.0439904	0.0648	m	0.0659856
RU	d	2	10	0.026207	0.052414	0.0775	f	0.078621
RU	d	2	11	0.036208	0.0724161	0.0821	f	0.108624
RU	d	2	12	0.0223689	0.0447378	0.056	m	0.0671067
RU	d	2	13	0.0291759	0.0583517	0.087	f	0.0875276
RU	d	2	14	0.0346375	0.069275	0.0813	m	0.103913
RU	d	2	15	0.03053	0.0610599	0.0782	f	0.0915899
RU	d	2	16	0.0308468	0.0616937	0.0758	f	0.0925405
RU	d	2	17	0.035582	0.0711639	0.0773	m	0.106746
RU	d	2	18	0.0316843	0.0633685	0.0838	f	0.0950528
RU	d	2	19	0.0313254	0.0626508	0.0722	f	0.0939762
RU	d	2	20	0.033486	0.0669721	0.0764	m	0.100458
RU	d	pupation	1	0.0366001	0.0732002	0.0918	f	0.1098
RU	d	pupation	2	0.0412465	0.0824931	0.0765	m	0.12374
RU	d	pupation	3	0.0422371	0.0844742	0.0639	f	0.126711
RU	d	pupation	4	0.0482034	0.0964068	0.0645	f	0.14461
RU	d	pupation	5	0.0350732	0.0701463	0.0644	f	0.10522
RU	d	pupation	6	0.0444299	0.0888597	0.065	m	0.13329
RU	d	pupation	7	0.0356455	0.071291	0.0671	f	0.106936
RU	d	pupation	8	0.047314	0.0946281	0.0652	f	0.141942
RU	d	pupation	9	0.035957	0.071914	0.0648	m	0.107871
RU	d	pupation	10	0.0411647	0.0823294	0.0775	f	0.123494
RU	d	pupation	11	0.0493986	0.0987973	0.0821	f	0.148196
RU	d	pupation	12	0.033426	0.0668519	0.056	m	0.100278
RU	d	pupation	13	0.0390297	0.0780594	0.087	f	0.117089
RU	d	pupation	14	0.0551957	0.110391	0.0813	m	0.165587
RU	d	pupation	15	0.0428873	0.0857746	0.0782	f	0.128662
RU	d	pupation	16	0.0413272	0.0826544	0.0758	f	0.123982
RU	d	pupation	17	0.0512341	0.102468	0.0773	m	0.153702
RU	d	pupation	18	0.0445873	0.0891747	0.0838	f	0.133762
RU	d	pupation	19	0.0425868	0.0851735	0.0722	f	0.12776
RU	d	pupation	20	0.0497159	0.0994318	0.0764	m	0.149148
RU	e	1	1	0.00664585	0.0332292	0.0782	m	0.0398751
RU	e	1	2	0.00835977	0.0417988	0.0802	f	0.0501586
RU	e	1	3	0.0075188	0.037594	0.0569	f	0.0451128
RU	e	1	4	0.00480156	0.0240078	0.1034	f	0.0288094
RU	e	1	5	0.00651362	0.0325681	0.076	f	0.0390817
RU	e	1	6	0.00490597	0.0245298	0.0516	f	0.0294358
RU	e	1	7	0.00502311	0.0251155	0.0624	f	0.0301386
RU	e	1	8	0.00661776	0.0330888	0.0745	m	0.0397066
RU	e	1	9	0.00876906	0.0438453	0.0655	f	0.0526144
RU	e	1	10	0.0071435	0.0357175	0.0948	m	0.042861
RU	e	1	11	0.00676526	0.0338263	0.0714	f	0.0405916
RU	e	1	12	0.00810621	0.0405311	0.0864	f	0.0486373
RU	e	1	13	0.00674921	0.033746	0.06	f	0.0404953
RU	e	1	14	0.0085745	0.0428725	0.0737	m	0.051447
RU	e	1	15	0.00789628	0.0394814	0.0847	f	0.0473777
RU	e	1	16	0.00834621	0.0417311	0.1019	m	0.0500773
RU	e	1	17	0.009665	0.048325	0.0816	m	0.05799
RU	e	1	18	0.00639425	0.0319712	0.1016	m	0.0383655
RU	e	1	19	0.00683913	0.0341957	0.0777	m	0.0410348
RU	e	2	1	0.016179	0.0808952	0.0782	m	0.0970742
RU	e	2	2	0.0200885	0.100442	0.0802	f	0.120531
RU	e	2	3	0.0196655	0.0983274	0.0569	f	0.117993
RU	e	2	4	0.0155853	0.0779265	0.1034	f	0.0935118
RU	e	2	5	0.0173598	0.0867989	0.076	f	0.104159
RU	e	2	6	0.0116972	0.0584862	0.0516	f	0.0701835
RU	e	2	7	0.0119023	0.0595115	0.0624	f	0.0714138
RU	e	2	8	0.0167955	0.0839775	0.0745	m	0.100773
RU	e	2	9	0.0221838	0.110919	0.0655	f	0.133103
RU	e	2	10	0.0193886	0.0969429	0.0948	m	0.116332
RU	e	2	11	0.0151112	0.0755562	0.0714	f	0.0906674
RU	e	2	12	0.0211594	0.105797	0.0864	f	0.126957
RU	e	2	13	0.0163876	0.0819379	0.06	f	0.0983255
RU	e	2	14	0.0197682	0.098841	0.0737	m	0.118609
RU	e	2	15	0.0194331	0.0971657	0.0847	f	0.116599
RU	e	2	16	0.0201537	0.100768	0.1019	m	0.120922
RU	e	2	17	0.021946	0.10973	0.0816	m	0.131676
RU	e	2	18	0.0186018	0.0930088	0.1016	m	0.111611
RU	e	2	19	0.0185641	0.0928203	0.0777	m	0.111384
RU	e	pupation	1	0.0315876	0.157938	0.0782	m	0.189526
RU	e	pupation	2	0.0289297	0.144648	0.0802	f	0.173578
RU	e	pupation	3	0.0370178	0.185089	0.0569	f	0.222107
RU	e	pupation	4	0.025432	0.12716	0.1034	f	0.152592
RU	e	pupation	5	0.0279588	0.139794	0.076	f	0.167753
RU	e	pupation	6	0.0264591	0.132295	0.0516	f	0.158754
RU	e	pupation	7	0.0226011	0.113005	0.0624	f	0.135607
RU	e	pupation	8	0.0328538	0.164269	0.0745	m	0.197123
RU	e	pupation	9	0.0310605	0.155303	0.0655	f	0.186363
RU	e	pupation	10	0.0301619	0.150809	0.0948	m	0.180971
RU	e	pupation	11	0.0212318	0.106159	0.0714	f	0.127391
RU	e	pupation	12	0.0272264	0.136132	0.0864	f	0.163359
RU	e	pupation	13	0.0283736	0.141868	0.06	f	0.170241
RU	e	pupation	14	0.0408859	0.20443	0.0737	m	0.245316
RU	e	pupation	15	0.0294362	0.147181	0.0847	f	0.176617
RU	e	pupation	16	0.0320417	0.160209	0.1019	m	0.19225
RU	e	pupation	17	0.0408335	0.204167	0.0816	m	0.245001
RU	e	pupation	18	0.0411273	0.205636	0.1016	m	0.246764
RU	e	pupation	19	0.0386773	0.193386	0.0777	m	0.232064

## Sheet: Pupal Lipid
Colony	Insect	Diet	Initial larval weight	mgLipid	mgCarb consumed	Sex f0,m1
S	1	a	0.0759	6.7	22.1607	0
S	2	a	0.0735	3.2	12.2998	0
S	3	a	0.0934	8.4	18.2526	0
S	4	a	0.0675	6.2	13.8418	1
S	5	a	0.0772	7.5	17.4698	0
S	6	a	0.0731	6.2	17.6361	1
S	7	a	0.0646	4	12.7788	0
S	8	a	0.0673	7.1	17.01	1
S	9	a	0.0761	6.9	18.7186	0
S	10	a	0.0631	6.9	17.9518	1
S	11	a	0.07	3.7	12.4497	0
S	12	a
S	13	a	0.0834	7.9	18.8012	0
S	14	a	0.0857	8	18.7622	1
S	15	a	0.0852	8.6	19.7805	1
S	16	a	0.0748	6.8	17.6364	0
S	17	a	0.0787	7.9	18.0566	0
S	18	a	0.0889	6.2	14.768	0
S	19	a	0.0625	3.8	12.2092	0
S	20	a	0.0923	6.3	16.5307	1
S	1	b	0.0913	10.6	36.7057	1
S	2	b	0.0643	11.3	39.7484	1
S	3	b	0.0913	10.5	37.3993	0
S	4	b	0.0637	8.3	31.4019	0
S	5	b	0.0903	9.1	32.5338	0
S	6	b	0.0738	11.4	39.262	1
S	7	b	0.0781	9.8	36.7094	1
S	8	b	0.0814	11.8	40.0317	1
S	9	b	0.0779	10.6	37.8335	0
S	10	b	0.0822	8	34.767	0
S	11	b	0.0754	9.2	34.6787	0
S	12	b	0.0861	7.6	32.6309	1
S	13	b	0.0808	9.6	36.9939	0
S	14	b	0.0665	12.6	42.3143	1
S	15	b	0.0662	9	36.1894	1
S	16	b	0.0861	8.9	33.447	0
S	17	b	0.0859	10.9	36.9205	1
S	18	b	0.0853	10.1	37.9071	0
S	19	b	0.0721	11.2	38.0016	0
S	20	b	0.0573	8.3	35.1215	1
S	1	c	0.0928	19.2	74.1127	1
S	2	c	0.0674	15.2	66.083	1
S	3	c	0.0957	12.1	54.9569	1
S	4	c	0.0688	16.1	68.5204	1
S	5	c	0.0652	15.1	63.8967	0
S	6	c	0.0672	15.1	66.1462	1
S	7	c	0.0588	11.4	55.6144	1
S	8	c	0.0775	11.1	52.231	0
S	9	c	0.0888	13.6	64.6426	0
S	10	c	0.0591	11.6	55.5456	1
S	11	c	0.0694	14.7	63.9739	1
S	12	c	0.0741	12.4	62.7706	0
S	13	c	0.0633
S	14	c	0.0792	17.3	69.1392	1
S	15	c	0.0728	8.2	46.1595	0
S	16	c	0.0875	17.2	70.0963	0
S	17	c	0.0935	14.1	62.4165	1
S	18	c	0.0705	15.6	65.9795	0
S	19	c	0.0611	14.1	63.7496	0
S	20	c	0.0859	11.1	51.5358	1
S	1	d	0.0659	18.8	113.212	0
S	2	d	0.078	18.4	112.905	1
S	3	d	0.0642	18.2	112.697	1
S	4	d	0.0658	16.7	112.795	0
S	5	d	0.0782	18.5	115.339	0
S	6	d	0.0563	12.4	95.8463	0
S	7	d	0.0811	17.2	91.6791	0
S	8	d	0.0763	18.5	111.599	0
S	9	d	0.0671	17.4	108.215	0
S	10	d	0.0669	18.1	107.175	1
S	11	d	0.0913	18.1	102.449	0
S	12	d	0.0739	16.1	106.893	0
S	13	d	0.0863	19.7	107.547	0
S	14	d	0.088	17.6	107.517	1
S	15	d	0.0726
S	16	d	0.0934	21.2	108.947	1
S	17	d	0.0541	15.2	96.744	0
S	18	d	0.0992	18.3	101.279	1
S	19	d	0.0586	12.1	98.8715	0
S	20	d	0.0581	11.3	93.6815	0
S	1	e	0.1055	22.3	185.095	0
S	2	e	0.0656	16.2	195.16	1
S	3	e	0.1003	22.2	189.375	0
S	4	e	0.1043	18.3	180.374	1
S	5	e	0.0591	19.3	189.274	0
S	6	e	0.0544	19.7	194.837	0
S	7	e	0.0599	13.3	148.005	0
S	8	e	0.0996	22.6	197.302	1
S	9	e	0.1105	16.5	150.28	0
S	10	e	0.077
S	11	e	0.0621
S	12	e	0.1063	16.7	150.503	1
S	13	e	0.1019	19.3	159.74	0
S	14	e	0.0676	10.4	125.982	0
S	15	e	0.0694	17.7	180.163	0
S	16	e	0.089	18.4	169.849	1
S	17	e	0.0908	14.7	125.065	1
S	18	e	0.0933	15.5	157.794	1
S	19	e	0.1087	10.5	99.0464	1
S	20	e	0.0607	16.2	165.111	0
RU	1	a	0.0867	6	14.7008	1
RU	2	a	0.076	6	14.876	0
RU	3	a	0.0676	6.4	15.3458	0
RU	4	a	0.0799	6.3	15.2111	0
RU	5	a	0.0537	4.7	13.7296	0
RU	6	a	0.0785	7	15.2113	0
RU	7	a	0.0962	9.7	19.2464	0
RU	8	a	0.0824	8.1	17.1665	0
RU	9	a	0.0655	6.5	15.4212	0
RU	10	a	0.0933	5.1	11.1468	0
RU	11	a	0.0636	6	15.007	0
RU	12	a	0.0619	4.9	15.8254	0
RU	13	a	0.0874	8.7	18.1025	0
RU	14	a	0.0579	5.6	15.2792	0
RU	15	a	0.0814	8	18.498	1
RU	16	a	0.075	6	17.0034	1
RU	17	a	0.0854	7.9	17.4508	0
RU	18	a	0.0883	8.9	19.2866	1
RU	19	a	0.085	8	18.6225	1
RU	20	a	0.08	8.3	17.908	1
RU	1	b	0.0686	7.5	28.1606	0
RU	2	b	0.0811	7.9	30.5449	0
RU	3	b	0.064	8	35.1501	0
RU	4	b	0.0713	7.9	30.9643	0
RU	5	b	0.1029	7.9	26.8532	0
RU	6	b	0.0725	6.8	26.4927	0
RU	7	b	0.0775	9.3	32.253	1
RU	8	b	0.0656	9.4	34.6295	1
RU	9	b	0.0883	10.2	32.3983	1
RU	10	b	0.085	7.1	31.0932	0
RU	11	b	0.0868	9.6	32.5349	0
RU	12	b	0.0781	9.7	34.184	1
RU	13	b	0.07	10.7	33.5684	0
RU	14	b	0.0677	8.7	34.8742	1
RU	15	b	0.0686	12.6	39.9718	1
RU	16	b	0.0753	8.8	31.7489	1
RU	17	b	0.0886	7.7	27.2113	0
RU	18	b	0.1004	7.6	28.1161	1
RU	19	b	0.0676	10.1	34.9387	0
RU	20	b	0.0773	9.9	35.6893	1
RU	1	c	0.0643	11.4	52.2848	0
RU	2	c	0.0951	14.9	60.4856	0
RU	3	c	0.0832	12.6	52.6263	0
RU	4	c	0.0638	11.1	51.4526	0
RU	5	c	0.0666	10.1	47.9317	0
RU	6	c	0.0701	11.5	49.6572	0
RU	7	c	0.066	10.5	48.9293	0
RU	8	c	0.052	8.3	43.1004	0
RU	9	c	0.0671	10.3	50.9112	0
RU	10	c	0.0629	10.6	48.3693	0
RU	11	c	0.0825	12.1	53.3691	1
RU	12	c	0.075	11.5	51.2628	1
RU	13	c	0.0979	12.8	53.6556	1
RU	14	c	0.0639	9.5	48.4436	0
RU	15	c	0.0818	11.9	43.0559	0
RU	16	c	0.0777	13.9	58.1671	1
RU	17	c	0.066	13.4	58.5355	1
RU	18	c	0.0797	15.8	61.5444	1
RU	19	c	0.0814	14.9	60.2833	1
RU	20	c	0.0663	13.7	59.7335	0
RU	1	d	0.0918	14.1	73.2002	0
RU	2	d	0.0765	15.1	82.4931	1
RU	3	d	0.0639	13.8	84.4742	0
RU	4	d	0.0645	15.6	96.4068	0
RU	5	d	0.0644	11.4	70.1463	0
RU	6	d	0.065	14.4	88.8597	1
RU	7	d	0.0671	10.6	71.291	0
RU	8	d	0.0652	16.3	94.6281	0
RU	9	d	0.0648	11.1	71.914	1
RU	10	d	0.0775	14.7	82.3294	0
RU	11	d	0.0821	18.7	98.7973	0
RU	12	d	0.056	10	66.8519	1
RU	13	d	0.087	15.1	78.0594	0
RU	14	d	0.0813	20	110.391	1
RU	15	d	0.0782	16.8	85.7746	0
RU	16	d	0.0758	15.9	82.6544	0
RU	17	d	0.0773	21.1	102.468	1
RU	18	d	0.0838	17.5	89.1747	0
RU	19	d	0.0722	16.3	85.1735	0
RU	20	d	0.0764	19.6	99.4318	1
RU	1	e	0.0782	22.3	157.938	1
RU	2	e	0.0802	17.9	144.648	0
RU	3	e	0.0569	21.1	185.089	0
RU	4	e	0.1034	18	127.16	0
RU	5	e	0.076	14.2	139.794	0
RU	6	e	0.0516	14.8	132.295	0
RU	7	e	0.0624	13.1	113.005	0
RU	8	e	0.0745	20.4	164.269	1
RU	9	e	0.0655	14	155.303	0
RU	10	e	0.0948	20.6	150.809	1
RU	11	e	0.0714	11	106.159	0
RU	12	e	0.0864	15.1	136.132	0
RU	13	e	0.06	15.6	141.868	0
RU	14	e	0.0737	25.2	204.43	1
RU	15	e	0.0847	18.4	147.181	0
RU	16	e	0.1019	22.8	160.209	1
RU	17	e	0.0816	23.9	204.167	1
RU	18	e	0.1016	31.5	205.636	1
RU	19	e	0.0777	23.9	193.386	1
RU	20	e	0.0694

## Sheet: Pupal Nitrogen
Colony	Insect	Diet	Initial larval weight	mgN	mgProtein consumed	Sex f0,m1
S	S-A1	a	0.0759	5.55592	110.803	0
S	S-A2	a	0.0735	3.1264	61.4991	0
S	S-A3	a	0.0934	5.82284	91.2631	0
S	S-A4	a	0.0675	4.43014	69.209	1
S	S-A5	a	0.0772	5.72191	87.3488	0
S	S-A6	a	0.0731	4.81548	88.1804	1
S	S-A7	a	0.0646	3.60771	63.894	0
S	S-A8	a	0.0673	5.22552	85.0501	1
S	S-A9	a	0.0761	5.58065	93.5928	0
S	S-A10	a	0.0631	5.27836	89.7588	1
S	S-B1	b	0.0913	5.44323	73.4114	1
S	S-B2	b	0.0643	5.51213	79.4967	1
S	S-B3	b	0.0913	5.8653	74.7986	0
S	S-B4	b	0.0637	5.13792	62.8038	0
S	S-B5	b	0.0903	5.16244	65.0676	0
S	S-B6	b	0.0738	5.46989	78.524	1
S	S-B7	b	0.0781	5.78479	73.4187	1
S	S-B8	b	0.0814	5.80415	80.0634	1
S	S-B9	b	0.0779	5.89507	75.667	0
S	S-B10	b	0.0822	5.03445	69.534	0
S	S-C1	c	0.0928	5.92469	74.1127	1
S	S-C3	c	0.0957	5.20486	54.9569	1
S	S-C4	c	0.0688	5.52479	68.5204	1
S	S-C5	c	0.0652	5.55069	63.8967	0
S	S-C6	c	0.0672	5.35704	66.1462	1
S	S-C7	c	0.0588	4.41477	55.6144	1
S	S-C8	c	0.0775	4.7407	52.231	0
S	S-C9	c	0.0888	5.62367	64.6426	0
S	S-C12	c	0.0741	5.5055	62.7706	0
S	S-C18	c	0.0705	5.76557	65.9795	0
S	S-D1	d	0.0659	4.83026	56.6061	0
S	S-D2	d	0.078	5.24533	56.4524	1
S	S-D3	d	0.0642	4.96707	56.3487	1
S	S-D4	d	0.0658	4.65096	56.3973	0
S	S-D5	d	0.0782	5.16098	57.6697	0
S	S-D6	d	0.0563	3.79022	47.9231	0
S	S-D7	d	0.0811	4.54912	45.8396	0
S	S-D8	d	0.0763	4.78483	55.7994	0
S	S-D9	d	0.0671	5.02357	54.1076	0
S	S-D10	d	0.0669	4.95954	53.5875	1
S	S-E1	e	0.1055	3.99453	37.019	0
S	S-E2	e	0.0656	3.78842	39.0319	1
S	S-E3	e	0.1003	4.29293	37.8749	0
S	S-E4	e	0.1043	3.90866	36.0748	1
S	S-E5	e	0.0591	3.58192	37.8548	0
S	S-E6	e	0.0544	3.65057	38.9674	0
S	S-E7	e	0.0599	2.99102	29.6011	0
S	S-E8	e	0.0996	4.27575	39.4604	1
S	S-E9	e	0.1105	3.36609	30.056	0
S	S-E18	e	0.0933	3.45874	31.5587	1
RU	R-A1	a	0.0867	5.01105	73.5042	1
RU	R-A2	a	0.076	5.10668	74.3802	0
RU	R-A3	a	0.0676	5.27159	76.7289	0
RU	R-A4	a	0.0799	5.09521	76.0554	0
RU	R-A5	a	0.0537	4.40455	68.6479	0
RU	R-A6	a	0.0785	5.24994	76.0563	0
RU	R-A7	a	0.0962	5.9355	96.2319	0
RU	R-A8	a	0.0824	5.68588	85.8323	0
RU	R-A9	a	0.0655	5.05401	77.106	0
RU	R-A10	a	0.0933	4.38596	55.7338	0
RU	R-B1	b	0.0686	4.65801	56.3211	0
RU	R-B2	b	0.0811	4.68037	61.0899	0
RU	R-B3	b	0.064	5.35518	70.3002	0
RU	R-B4	b	0.0713	4.9156	61.9286	0
RU	R-B5	b	0.1029	4.74962	53.7064	0
RU	R-B6	b	0.0725	4.64421	52.9854	0
RU	R-B7	b	0.0775	5.15305	64.506	1
RU	R-B8	b	0.0656	5.29436	69.259	1
RU	R-B9	b	0.0883	5.15558	64.7965	1
RU	R-B10	b	0.085	4.88809	62.1864	0
RU	R-C1	c	0.0643	4.69911	52.2848	0
RU	R-C2	c	0.0951	5.63753	60.4856	0
RU	R-C3	c	0.0832	4.96317	52.6263	0
RU	R-C4	c	0.0638	4.70209	51.4526	0
RU	R-C5	c	0.0666	4.48398	47.9317	0
RU	R-C6	c	0.0701	4.72031	49.6572	0
RU	R-C7	c	0.066	4.45944	48.9293	0
RU	R-C8	c	0.052	3.88288	43.1004	0
RU	R-C9	c	0.0671	4.64625	50.9112	0
RU	R-C10	c	0.0629	4.53319	48.3693	0
RU	R-D1	d	0.0918	3.97003	36.6001	0
RU	R-D2	d	0.0765	4.02314	41.2465	1
RU	R-D3	d	0.0639	4.05965	42.2371	0
RU	R-D4	d	0.0645	4.63804	48.2034	0
RU	R-D5	d	0.0644	3.31974	35.0732	0
RU	R-D6	d	0.065	4.27239	44.4299	1
RU	R-D7	d	0.0671	3.46745	35.6455	0
RU	R-D8	d	0.0652	4.39271	47.314	0
RU	R-D9	d	0.0648	3.54699	35.957	1
RU	R-D10	d	0.0775	3.99402	41.1647	0
RU	R-E1	e	0.0782	3.62733	31.5876	1
RU	R-E2	e	0.0802	3.23021	28.9297	0
RU	R-E3	e	0.0569	3.58673	37.0178	0
RU	R-E4	e	0.1034	3.14263	25.432	0
RU	R-E5	e	0.076	3.13512	27.9588	0
RU	R-E6	e	0.0516	2.81965	26.4591	0
RU	R-E7	e	0.0624	2.47234	22.6011	0
RU	R-E8	e	0.0745	3.54579	32.8538	1
RU	R-E9	e	0.0655	2.89991	31.0605	0
RU	R-E10	e	0.0948	3.5548	30.1619	1

## Sheet: Insect performance
Colony S0,RU1	Diet	Insect	Initial wet larval weight	Sex f0,m1	drypupa	daystopupa	RGR[(lnW2-lnW1)/days]
0	a	1	0.0759	0	0.0525	3	0.541807
0	a	2	0.0735	0	0.0287	3	0.355772
0	a	3	0.0934	0	0.0569	3	0.47445
0	a	4	0.0675	1	0.0437	4	0.403104
0	a	5	0.0772	0	0.0535	3	0.540108
0	a	6	0.0731	1	0.0464	3	0.518521
0	a	7	0.0646	0	0.0334	4	0.352485
0	a	8	0.0673	1	0.0504	3	0.586498
0	a	9	0.0761	0	0.0526	3	0.5412
0	a	10	0.0631	1	0.051	3	0.623106
0	a	11	0.07	0	0.0303	3	0.39746
0	a	12
0	a	13	0.0834	0	0.0554	3	0.516072
0	a	14	0.0857	1	0.0548	3	0.500125
0	a	15	0.0852	1	0.0596	3	0.530752
0	a	16	0.0748	0	0.052	3	0.545529
0	a	17	0.0787	0	0.0543	3	0.536069
0	a	18	0.0889	0	0.0456	3	0.42245
0	a	19	0.0625	0	0.0331	3	0.483947
0	a	20	0.0923	1	0.0527	3	0.454088
0	b	1	0.0913	1	0.0569	3	0.484444
0	b	2	0.0643	1	0.0573	3	0.652267
0	b	3	0.0913	0	0.0599	3	0.501571
0	b	4	0.0637	0	0.0505	3	0.614955
0	b	5	0.0903	0	0.0523	2	0.691817
0	b	6	0.0738	1	0.0576	3	0.586033
0	b	7	0.0781	1	0.0575	3	0.558722
0	b	8	0.0814	1	0.0613	3	0.5609
0	b	9	0.0779	0	0.0594	3	0.570755
0	b	10	0.0822	0	0.0499	3	0.487832
0	b	11	0.0754	0	0.0548	3	0.559223
0	b	12	0.0861	1	0.0495	3	0.464122
0	b	13	0.0808	0	0.0589	3	0.550989
0	b	14	0.0665	1	0.06	3	0.650596
0	b	15	0.0662	1	0.0556	3	0.627479
0	b	16	0.0861	0	0.0547	3	0.497419
0	b	17	0.0859	1	0.0568	3	0.511023
0	b	18	0.0853	0	0.0605	3	0.535219
0	b	19	0.0721	0	0.0587	3	0.603528
0	b	20	0.0573	1	0.0496	3	0.664943
0	c	1	0.0928	1	0.0696	3	0.544432
0	c	2	0.0674	1	0.0611	3	0.649932
0	c	3	0.0957	1	0.0559	2	0.686891
0	c	4	0.0688	1	0.0633	3	0.651532
0	c	5	0.0652	0	0.0612	3	0.667148
0	c	6	0.0672	1	0.061	3	0.650868
0	c	7	0.0588	1	0.0484	3	0.64279
0	c	8	0.0775	0	0.0508	2	0.781544
0	c	9	0.0888	0	0.0614	3	0.522118
0	c	10	0.0591	1	0.0486	3	0.641436
0	c	11	0.0694	1	0.061	3	0.634921
0	c	12	0.0741	0	0.0579	3	0.585828
0	c	13	0.0633
0	c	14	0.0792	1	0.0657	3	0.596652
0	c	15	0.0728	0	0.0418	3	0.485694
0	c	16	0.0875	0	0.0659	3	0.552275
0	c	17	0.0935	1	0.0594	3	0.488315
0	c	18	0.0705	0	0.0629	3	0.63745
0	c	19	0.0611	0	0.0599	3	0.693478
0	c	20	0.0859	1	0.0519	2	0.721426
0	d	1	0.0659	0	0.0599	3	0.654596
0	d	2	0.078	1	0.0639	3	0.594498
0	d	3	0.0642	1	0.0597	3	0.666739
0	d	4	0.0658	0	0.0567	3	0.637061
0	d	5	0.0782	0	0.0618	3	0.582164
0	d	6	0.0563	0	0.0445	3	0.638439
0	d	7	0.0811	0	0.0558	3	0.531261
0	d	8	0.0763	0	0.0587	3	0.576537
0	d	9	0.0671	0	0.0606	3	0.649418
0	d	10	0.0669	1	0.0599	3	0.647037
0	d	11	0.0913	0	0.0562	3	0.480318
0	d	12	0.0739	0	0.0554	3	0.572405
0	d	13	0.0863	0	0.0593	3	0.523291
0	d	14	0.088	1	0.0623	3	0.531003
0	d	15	0.0726
0	d	16	0.0934	1	0.0657	3	0.522385
0	d	17	0.0541	0	0.0537	3	0.72338
0	d	18	0.0992	1	0.0616	3	0.474765
0	d	19	0.0586	0	0.0466	3	0.631988
0	d	20	0.0581	0	0.0458	3	0.63084
0	e	1	0.1055	0	0.056	3	0.416747
0	e	2	0.0656	1	0.0487	4	0.440924
0	e	3	0.1003	0	0.0583	3	0.451677
0	e	4	0.1043	1	0.0514	3	0.393019
0	e	5	0.0591	0	0.05	4	0.488176
0	e	6	0.0544	0	0.0507	4	0.525816
0	e	7	0.0599	0	0.0394	3	0.564314
0	e	8	0.0996	1	0.0591	3	0.459225
0	e	9	0.1105	0	0.0457	3	0.329542
0	e	10	0.077
0	e	11	0.0621
0	e	12	0.1063	1	0.0466	3	0.352307
0	e	13	0.1019	0	0.0501	3	0.394382
0	e	14	0.0676	0	0.033	3	0.443122
0	e	15	0.0694	0	0.049	3	0.561904
0	e	16	0.089	1	0.0481	4	0.329806
0	e	17	0.0908	1	0.0399	4	0.276422
0	e	18	0.0933	1	0.0447	3	0.394479
0	e	19	0.1087	1	0.0323	4	0.165554
0	e	20	0.0607	0	0.0453	3	0.603809
1	a	1	0.0867	1	0.0464	3	0.439444
1	a	2	0.076	0	0.0476	3	0.508525
1	a	3	0.0676	0	0.0485	3	0.571474
1	a	4	0.0799	0	0.0478	3	0.486552
1	a	5	0.0537	0	0.0407	3	0.635205
1	a	6	0.0785	0	0.0493	3	0.505054
1	a	7	0.0962	0	0.0588	3	0.472523
1	a	8	0.0824	0	0.0548	3	0.517944
1	a	9	0.0655	0	0.047	3	0.576825
1	a	10	0.0933	0	0.0402	2	0.538665
1	a	11	0.0636	0	0.046	3	0.58465
1	a	12	0.0619	0	0.0387	3	0.541062
1	a	13	0.0874	0	0.0565	3	0.501488
1	a	14	0.0579	0	0.0474	3	0.644153
1	a	15	0.0814	1	0.0581	3	0.543029
1	a	16	0.075	1	0.0476	3	0.514791
1	a	17	0.0854	0	0.0551	3	0.503526
1	a	18	0.0883	1	0.0593	3	0.513033
1	a	19	0.085	1	0.0535	3	0.495823
1	a	20	0.08	1	0.0545	3	0.529699
1	b	1	0.0686	0	0.0457	3	0.544374
1	b	2	0.0811	0	0.0467	3	0.471918
1	b	3	0.064	0	0.045	3	0.574111
1	b	4	0.0713	0	0.0488	3	0.547357
1	b	5	0.1029	0	0.0475	2	0.558684
1	b	6	0.0725	0	0.0451	3	0.513009
1	b	7	0.0775	1	0.0525	3	0.532002
1	b	8	0.0656	1	0.0537	3	0.620476
1	b	9	0.0883	1	0.0535	3	0.478724
1	b	10	0.085	0	0.048	3	0.459663
1	b	11	0.0868	0	0.0541	3	0.490105
1	b	12	0.0781	1	0.053	3	0.531557
1	b	13	0.07	0	0.0523	3	0.579409
1	b	14	0.0677	1	0.0516	3	0.591392
1	b	15	0.0686	1	0.0596	3	0.632893
1	b	16	0.0753	1	0.0513	3	0.537852
1	b	17	0.0886	0	0.0486	2	0.66779
1	b	18	0.1004	1	0.0494	2	0.59405
1	b	19	0.0676	0	0.0544	3	0.609741
1	b	20	0.0773	1	0.0535	3	0.539501
1	c	1	0.0643	0	0.0502	3	0.608172
1	c	2	0.0951	0	0.0625	3	0.497864
1	c	3	0.0832	0	0.054	3	0.508633
1	c	4	0.0638	0	0.0503	3	0.612828
1	c	5	0.0666	0	0.047	3	0.568443
1	c	6	0.0701	0	0.0507	3	0.568354
1	c	7	0.066	0	0.0502	3	0.594945
1	c	8	0.052	0	0.0409	3	0.655394
1	c	9	0.0671	0	0.0491	3	0.579273
1	c	10	0.0629	0	0.0478	3	0.603144
1	c	11	0.0825	1	0.055	3	0.518604
1	c	12	0.075	1	0.0478	3	0.516189
1	c	13	0.0979	1	0.0533	3	0.432207
1	c	14	0.0639	0	0.0465	3	0.585841
1	c	15	0.0818	0	0.0477	2	0.712553
1	c	16	0.0777	1	0.058	3	0.564006
1	c	17	0.066	1	0.0511	3	0.600868
1	c	18	0.0797	1	0.0618	3	0.573337
1	c	19	0.0814	1	0.0592	3	0.549281
1	c	20	0.0663	0	0.0581	3	0.641381
1	d	1	0.0918	0	0.048	3	0.425339
1	d	2	0.0765	1	0.0499	3	0.521165
1	d	3	0.0639	0	0.049	3	0.603297
1	d	4	0.0645	0	0.0537	3	0.629055
1	d	5	0.0644	0	0.0398	3	0.529997
1	d	6	0.065	1	0.0502	3	0.602662
1	d	7	0.0671	0	0.0402	3	0.512609
1	d	8	0.0652	0	0.0527	3	0.617304
1	d	9	0.0648	1	0.0416	3	0.541589
1	d	10	0.0775	0	0.048	3	0.502131
1	d	11	0.0821	0	0.0589	3	0.543662
1	d	12	0.056	1	0.0392	3	0.599122
1	d	13	0.087	0	0.0503	3	0.464797
1	d	14	0.0813	1	0.0655	3	0.583555
1	d	15	0.0782	0	0.0525	3	0.527801
1	d	16	0.0758	0	0.0502	3	0.527497
1	d	17	0.0773	1	0.0624	3	0.590796
1	d	18	0.0838	0	0.0535	3	0.502265
1	d	19	0.0722	0	0.0504	3	0.552043
1	d	20	0.0764	1	0.0621	3	0.594689
1	e	1	0.0782	1	0.0534	4	0.4001
1	e	2	0.0802	0	0.045	3	0.464699
1	e	3	0.0569	0	0.0514	4	0.510493
1	e	4	0.1034	0	0.0448	3	0.350888
1	e	5	0.076	0	0.0408	3	0.457142
1	e	6	0.0516	0	0.0389	4	0.482402
1	e	7	0.0624	0	0.0348	4	0.376104
1	e	8	0.0745	1	0.0506	4	0.403757
1	e	9	0.0655	0	0.039	3	0.51463
1	e	10	0.0948	1	0.0503	3	0.426853
1	e	11	0.0714	0	0.0392	3	0.47366
1	e	12	0.0864	0	0.0478	3	0.450909
1	e	13	0.06	0	0.0483	4	0.473488
1	e	14	0.0737	1	0.0582	4	0.442601
1	e	15	0.0847	0	0.0446	3	0.436772
1	e	16	0.1019	1	0.0536	3	0.416891
1	e	17	0.0816	1	0.0588	4	0.409421
1	e	18	0.1016	1	0.0668	4	0.368651
1	e	19	0.0777	1	0.0573	4	0.419969
1	e	20	0.0694			4

## Sheet: Btassay
Colony S0,RU1	Diet	BtConc	Log10BtConc	NumDead	NumTested
0	a	0		0	48
0	a	250	2.39794	1	48
0	a	500	2.69897	8	48
0	a	1000	3	11	48
0	a	2000	3.30103	26	48
0	a	4000	3.60206	33	48
0	b	0		0	48
0	b	250	2.39794	4	48
0	b	500	2.69897	10	48
0	b	1000	3	30	48
0	b	2000	3.30103	36	48
0	b	4000	3.60206	46	48
0	c	0		0	48
0	c	250	2.39794	5	48
0	c	500	2.69897	18	48
0	c	1000	3	31	48
0	c	2000	3.30103	45	48
0	c	4000	3.60206	48	48
0	d	0		0	48
0	d	250	2.39794	5	48
0	d	500	2.69897	21	48
0	d	1000	3	37	48
0	d	2000	3.30103	45	48
0	d	4000	3.60206	48	48
0	e	0		0	48
0	e	250	2.39794	21	48
0	e	500	2.69897	30	48
0	e	1000	3	40	48
0	e	2000	3.30103	48	48
0	e	4000	3.60206	48	48
1	a	0		0	48
1	a	10000	4	14	48
1	a	20000	4.30103	25	48
1	a	40000	4.60206	29	48
1	a	80000	4.90309	39	48
1	a	160000	5.20412	47	48
1	b	0		0	48
1	b	10000	4	8	48
1	b	20000	4.30103	13	48
1	b	40000	4.60206	24	48
1	b	80000	4.90309	36	48
1	b	160000	5.20412	41	48
1	c	0		0	48
1	c	10000	4	9	48
1	c	20000	4.30103	18	48
1	c	40000	4.60206	26	48
1	c	80000	4.90309	36	48
1	c	160000	5.20412	44	48
1	d	0		0	48
1	d	10000	4	9	48
1	d	20000	4.30103	23	48
1	d	40000	4.60206	36	48
1	d	80000	4.90309	34	48
1	d	160000	5.20412	45	48
1	e	0		0	48
1	e	10000	4	18	48
1	e	20000	4.30103	38	48
1	e	40000	4.60206	38	48
1	e	80000	4.90309	46	48
1	e	160000	5.20412	48	48

## Sheet: Legend
		Diet
		a =	50p:10c
		b =	40p:20c
		c =	30p:30c
		d =	20p:40c
		e =	10p:50c
		Colony
		0 or S =	Susceptible
		1 or R =	Resistant
		Sex
		0 or f =	Female
		1 or m =	Male
